# Supplementary material for: Assessment of the plasmidome of an extremophilic microbial community from the Diamante Lake, Argentina
Source: Sci Rep. 2021 Nov 2;11:21459. doi: 10.1038/s41598-021-00753-1 (PMC8563766; doi:10.1038/s41598-021-00753-1)
Supplement: Supplementary file 2 — Supplementary Tables. [file 41598_2021_753_MOESM2_ESM.xlsx]

## Sheet: Table S1
Assessment of the plasmidome of an extremophilic microbial community from the Diamante Lake, Argentina
María Florencia Perez, Luis Alberto Saona, María Eugenia Farías, Anja Poehlein, Friedhelm Meinhardt, Rolf Daniel, Julián Rafael Dib
Supplementary Table S1. Assembly data of the Diamante Lake plasmidome
Contig size	Number of contigs	Total length (bp)
>= 0 bp	47872	24663296
>= 500 bp	13492	16950743
>= 1000 bp	5008	11238923
>= 5000 bp	292	2160508
>= 10000 bp	37	462897
>= 25000 bp	0	0
>= 50000 bp	0	0

## Sheet: Table S2
Supplementary Table S2. Putative type II toxin–antitoxin (TA) genes in the Diamante Lake plasmidome
qseqid	sseqid	pident	length	mismatch	gapopen	qstart	qend	sstart	send	evalue	bitscore	qcovs	qseqid_full	type
TADB|AT2015	NODE_13167_length_506_cov_1.36142	87.824	386	47	0	1	386	121	506	2.82e-127	453	89	TADB|AT2015 gi|76803367|ref|NC_007427.1|:c5661-5230 NC_007427.1 Natronomonas pharaonis DSM 2160 plasmid PL131 complete genome [NP6014A]	II_AT
TADB|AT2778	NODE_9276_length_638_cov_1.73756	89.717	389	37	3	6	393	156	542	1.51e-139	494	99	TADB|AT2778 gi|110666976|ref|NC_008212.1|:98129-98521 NC_008212.1 Haloquadratum walsbyi DSM 16790 complete genome [HQ1077A]	II_AT
TADB|AT2787	NODE_2880_length_1504_cov_3.75224	94.613	297	16	0	1	297	883	587	1.13e-129	460	100	TADB|AT2787 gi|110666976|ref|NC_008212.1|:c2960921-2960625 NC_008212.1 Haloquadratum walsbyi DSM 16790 complete genome [HQ3588A]	II_AT
TADB|AT5082	NODE_5968_length_877_cov_2.0365	91.667	216	18	0	1	216	216	1	2.19e-81	300	86	TADB|AT5082 gi|169237353|ref|NC_010368.1|:c25919-25668 NC_010368.1 Halobacterium salinarum R1 plasmid PHS3 complete genome [OE5043R]	II_AT
TADB|T2011	NODE_25283_length_335_cov_4.51786	86.463	229	31	0	16	244	333	105	6.04e-67	252	93	TADB|T2011 gi|76800655|ref|NC_007426.1|:c1581233-1580988 NC_007426.1 Natronomonas pharaonis DSM 2160 complete genome [NP3280A]	II_T
TADB|T2017	NODE_25283_length_335_cov_4.51786	86.463	229	31	0	16	244	333	105	6.04e-67	252	93	TADB|T2017 gi|76803317|ref|NC_007428.1|:c2263-2018 NC_007428.1 Natronomonas pharaonis DSM 2160 plasmid PL23 complete genome [NP7004A]	II_T
TADB|T2787	NODE_2880_length_1504_cov_3.75224	85.492	386	56	0	1	386	590	205	2.92e-112	403	88	TADB|T2787 gi|110666976|ref|NC_008212.1|:c2960628-2960191 NC_008212.1 Haloquadratum walsbyi DSM 16790 complete genome [HQ3587A]	II_T

## Sheet: Table S3
Supplementary Table S3. Putative antibiotic resistance genes in the Diamante Lake plasmidome
ORF_ID	Cut_Off	Pass_Bitscore	Best_Hit_Bitscore	Best_Hit_ARO	Best_Identities	ARO	Model_type	SNPs_in_Best_Hit_ARO	Other_SNPs	Drug Class	Resistance Mechanism	AMR Gene Family	Predicted_Protein	CARD_Protein_Sequence	Percentage Length of Reference Sequence	ID	Model_ID
JDIPpm3_30120 hypothetical protein	Strict	500	227126	Vibrio cholerae varG	100.0	3004289	protein homolog model	n/a	n/a	carbapenem	antibiotic inactivation	subclass B1 Vibrio cholerae varG beta-lactamase	MNVARLRTPDVVAVDERERVGVGLDERPPGNVGVHIDPLGDGRAVGVVRLQPPLPAGVLVGIGVGVVAVAPRRERLFSDGTHPFRPLVEVLGVHARFGSRNLGVDPWG	MFVSHLSFPHLIEERKMKLSTLALAPITAALLTFNASAKGHDHDNQRAIFFPGETVQDTVKVEVEPSATQSLKLGQKINNLYERQFDNSQATVQKLGKNTYWIGVNYYNATVVVNEDSVLLIDPLGDGRIDALFKGVQSITNKPITTIMYSHYHLDHLGGGNQLVDLIKKNYPKVDKIRVIASQTVADKINQHAEVGENGVKTPKVPAPNDIYDLTKPQTVQFGSMKIKMMAPKGSGHTPDNTMILIPSDRVLHFADMINPDQLPFYNFAGAEHFHGYEEDLQSLLSKPLSKQWDFINGGHGNIGSKQDVKDLLEYIADIRTEVGKQLEVAPYTPVLSDGNHFVWFKRWQDEITNNVHTALANKYGHMYGFDSGVVETHAAMILADMIDH	27.69	gnl|BL_ORD_ID|2341|hsp_num:0	2842
JDIPpm3_46610 hypothetical protein	Strict	525	250238	myrA	100.0	3001300	protein homolog model	n/a	n/a	macrolide antibiotic; lincosamide antibiotic	antibiotic target alteration	non-erm 23S ribosomal RNA methyltransferase (G748)	MSIKRNEQMGDQIIACPTCNKHINFSLVELTVDMEVKFVKETEIDPDEGYDVNEARCPAGHSFYYAAGEVDPLDI	MHPDLLPHLRCPVCGQPLHQADAAPPRALRCPAGHSFDIARQGYVNLLTGRAPHVGDTAEMIAAREEFLAAGHYDPFSAALATAAARAVPRRVRPGDGVGEPVAYPDLVVDAGAGTGRHLAAVLDAVPTAVGLALDVSKPALRRAARAHPRAGAAVCDTWGRLPLADATVAVLVNVFAPRNGPEFRRVLRPDGALLVVTPTAEHLVELVDRLGLLRVDPAKDARVADSLTRHFEPAGQSTHRHRLQLTRKEVLTLVGMGPSAWHTDPARLTARVAALSEPVTVTAAVRLARYRPI	25.42	gnl|BL_ORD_ID|143|hsp_num:0	158
JDIPpm3_64420 hypothetical protein	Strict	500	204014	OXA-258	100.0	3001503	protein homolog model	n/a	n/a	cephalosporin; penam	antibiotic inactivation	OXA beta-lactamase	MMESTEDTAITEGGGRVQGAYDYCEGRSAFIIADIGTDGAWIAVGEGGEVGLEACR	MTVRLVSRALGAVLFASALTLPARADVLCTLVADAADGRILFQQGTRQDCTQRYTPASTFKLPIALMGADAGILQGPHQPVWNYQPAYPDWGGEAWRQPTDPARWIKYSVVWYSQLTARALGQERFQRYTSAFGYGNADVSGEPGKHNGTDGAWIISSLRISPFEQVDFLRKFVNRQLPVKAAAYDLAENLFEVGEADGWRLYGKTGTGSPGSHGVYTPANAYGWFVGWARKDDRQLVFARLLQDEGATQPNAGLRARDGLMRDWAAMVAAPRK	20.44	gnl|BL_ORD_ID|1587|hsp_num:0	1659
JDIPpm3_107200 hypothetical protein	Strict	400	207866	IMP-27	100.0	3002218	protein homolog model	n/a	n/a	carbapenem; cephalosporin; cephamycin; penam; penem	antibiotic inactivation	IMP beta-lactamase	MNEILFGGCAEKFVLLVSEIRLNIIDWVAIPDELFVVIERVIPTSREDYNPGHLLVERGR	MKKLFVLCVFVFCSITVAGETLPNLRVEKLEEGVYVHTSYEEVKGWGVVTKHGLVVLIGADAYLIDTPFTAKDTEKLVNWFVERGYKIKGTVSSHFHSDSTGGIEWLNSQSIPTYASELTNELLKKDGKVQAKNSFDGVSYWLAKDKIEVFYPGPGHTQDNVVVWLPEKEILFGGCFVKPHGLGNLGDANLEAWPESAKILMEKYGKAKLVVSGHSETGDATHLKRTWEQAVKGLKESKKTLQPSN	24.39	gnl|BL_ORD_ID|1918|hsp_num:0	2006
JDIPpm3_121530 hypothetical protein	Strict	400	204014	vanRD	100.0	3002923	protein homolog model	n/a	n/a	glycopeptide antibiotic	antibiotic target alteration	glycopeptide resistance gene cluster; vanR	MLPDIDGSLDIISVQVLLINKPLTAMAGRRVSIVFSYRR	MNEKILVVDDEKELADLVEVYLKNDGYTVYKFYNGRDALNCIESVELDLAILDIMLPDIDGFQICQKIREKFYFPVIMLTAKVEDGDKIMGLSVADDYITKPFNPLEVVARVKAQLRQYMRYKQPCIKQEAERTEYDIRGMTISKSSHKCILFGKEIQLTPTEFSILWYLCERQGTVVSTEELFEAVWGERYFDSNNTVMAHIGRLREKMKEPSRNPKFIKTVWGVGYTIEK	16.81	gnl|BL_ORD_ID|965|hsp_num:0	1004
JDIPpm3_126450 hypothetical protein	Strict	700	211718	oleI	100.0	3000866	protein homolog model	n/a	n/a	macrolide antibiotic	antibiotic inactivation	ole glycosyltransferase	MSPTITIEVSEELDEFIEEVGENCMCSKPETAKMLLVERVRELEEDEVHQWVPPSREQEE	MTSEHRSASVTPRHISFFNIPGHGHVNPSLGIVQELVARGHRVSYAITDEFAAQVKAAGATPVVYDSILPKESNPEESWPEDQESAMGLFLDEAVRVLPQLEDAYADDRPDLIVYDIASWPAPVLGRKWDIPFVQLSPTFVAYEGFEEDVPAVQDPTADRGEEAAAPAGTGDAEEGAEAEDGLVRFFTRLSAFLEEHGVDTPATEFLIAPNRCIVALPRTFQIKGDTVGDNYTFVGPTYGDRSHQGTWEGPGDGRPVLLIALGSAFTDHLDFYRTCLSAVDGLDWHVVLSVGRFVDPADLGEVPPNVEVHQWVPQLDILTKASAFITHAGMGSTMEALSNAVPMVAVPQIAEQTMNAERIVELGLGRHIPRDQVTAEKLREAVLAVASDPGVAERLAAV…	14.15	gnl|BL_ORD_ID|1746|hsp_num:0	1824
JDIPpm3_177740 hypothetical protein	Strict	720	219422	emeA	100.0	3003551	protein homolog model	n/a	n/a	acridine dye	antibiotic efflux	multidrug and toxic compound extrusion (MATE) transporter	MGFDRVGPYVTVMGWPLGDLLVGHDIEIPIPLGIGPGVGGFRPVLGYRPLEIIPDRGRRGVDPFSDTTVGIPQLGIRNRVGFRRA	MTKKNSMMYLAISNLFLVFLGVGLVIPVIPQLKEEMHFSGTTMGMMISIFAIAQLITSPIAGVLSDKIGRKKMIATGMLVFSISELLFGLAQAKSGFYISRGLGGIAAALLMPSVTAFVADMTTISERPKAMGLVSAAISGGFIIGPGVGGFIIGPGVGGFIAYLGIRAPFFAAAFLAFIGFILTLTVLKEPEKRILAAVEAKKGSFMDILRNPMFTSLFVIILISSFGLQAFESIYSIMATINFGFTTSEIAIVITVSGILALICQLFFFDAIVQKIGEMGLIQLTFFASAIFIAVIAFTKNNLVVVFSTFIVFLAFDLFRPAVTTYLSKHAGDQQGTINGLNSTFTSFGNILGPMAAGALFDINHFFPYYVSAVILLGTGFLSLFLNRNKM	21.63	gnl|BL_ORD_ID|583|hsp_num:1	618
JDIPpm3_182530 hypothetical protein	Strict	750	219422	tet(E)	100.0	3000173	protein homolog model	n/a	n/a	tetracycline antibiotic	antibiotic efflux	major facilitator superfamily (MFS) antibiotic efflux pump	MIDPTENAGMVKYQFEIDDETWNGWKDTVPRSKSLDTRLVELIEADTEGRVEDE	MNRTVMMALVIIFLDAMGIGIIMPVLPALLREFVGKANVAENYGVLLALYAMMQVIFAPLLGRWSDRIGRRPVLLLSLLGATLDYALMATASVVWVLYLGRLIAGITGATGAVAASTIADVTPEESRTHWFGMMGACFGGGMIAGPVIGGFAGQLSVQAPFMFAAAINGLAFLVSLFILHETHNANQVSDELKNETINETTSSIREMISPLSGLLVVFFIIQLIGQIPATLWVLFGEERFAWDGVMVGVSLAVFGLTHALFQGLAAGFIAKHLGERKAIAVGILADGCGLFLLAVITQSWMVWPVLLLLACGGITLPALQGIISVRVGQVAQGQLQGVLTSLTHLTAVIGPLVFAFLYSATRETWNGWVWIIGCGLYVVALIILRFFHPGRVIHPINKS…	13.33	gnl|BL_ORD_ID|153|hsp_num:0	142

## Sheet: Table S4
Supplementary Table S4. Predicted proteins related to arsenic resistance in the Diamante Lake plasmidome
Protein	Prokka ID	Prokka annotation	Length (aa)	E-value	Score	Contig ID
ArsA	JDIPpm3_10560	Putative arsenical pump-driving ATPase	641	8.2e-282	936.5	NODE_116
	JDIPpm3_27810	Putative arsenical pump-driving ATPase	314	9.2e-62	209.7	NODE_444
	JDIPpm3_23530	Putative arsenical pump-driving ATPase	326	5.7e-58	197.1	NODE_349
	JDIPpm3_196340	Putative arsenical pump-driving ATPase	125	8.0e-35	120.7	NODE_20952
	JDIPpm3_89920	Putative arsenical pump-driving ATPase	167	2.0e-10	40.0	NODE_2989
ArsB	JDIPpm3_27270	hypothetical protein	403	1.3e-12	47.3	NODE_429
ArsC	JDIPpm3_18280	Putative arsenate reductase	141	3.1e-76	256.0	NODE_249
	JDIPpm3_127220	Putative arsenate reductase	168	3.9e-71	239.2	NODE_6178
	JDIPpm3_19440	Putative arsenate reductase	121	5.8e-64	215.8	NODE_272
	JDIPpm3_186670	Putative arsenate reductase	54	6.1e-23	81.6	NODE_17695
ArsD	JDIPpm3_10570	Putative arsenical resistance operon repressor ArsD	109	1.3e-28	99.6	NODE_116
	JDIPpm3_106070	Putative arsenical resistance operon repressor ArsD	109	3.3e-26	91.8	NODE_4121
ArsR	JDIPpm3_106080	Putative arsenical resistance operon repressor ArsR	133	4.9e-67	227.1	NODE_4121
	JDIPpm3_102030	Putative arsenical resistance operon repressor ArsR	133	2.6e-66	224.7	NODE_3804
	JDIPpm3_110750	Putative arsenical resistance operon repressor ArsR	136	4.8e-66	223.8	NODE_4519
	JDIPpm3_10590	Putative arsenical resistance operon repressor ArsR	131	6.6e-65	220.1	NODE_116
	JDIPpm3_172300	Putative arsenical resistance operon repressor ArsR	104	8.4e-55	186.9	NODE_13710
	JDIPpm3_152720	Putative arsenical resistance operon repressor ArsR2	119	1.3e-51	176.4	NODE_9685
	JDIPpm3_37070	hypothetical protein	130	1.6e-32	113.9	NODE_680
	JDIPpm3_148600	hypothetical protein	81	1.5e-27	97.5	NODE_8999
	JDIPpm3_109740	hypothetical protein	132	4.1e-27	96.1	NODE_4429
Acr3	JDIPpm3_18260	hypothetical protein	326	1.1e-128	429.3	NODE_249
	JDIPpm3_19450	hypothetical protein	325	6.7e-128	426.8	NODE_272
	JDIPpm3_19180	hypothetical protein	331	3.8e-43	148.0	NODE_267
	JDIPpm3_109760	hypothetical protein	231	4.6e-30	104.9	NODE_4432
	JDIPpm3_13280	hypothetical protein	332	1.5e-17	63.8	NODE_161
	JDIPpm3_192940	hypothetical protein	67	5.9e-14	51.9	NODE_19718
ArsM	JDIPpm3_82590	Arsenite methyltransferase	190	2.6e-110	370.0	NODE_2535
*The colors highlight proteins found in the same contig

## Sheet: Table S5
Supplementary Table S5. Plasmid genes derived from Aclame database present in the Diamante Lake plasmidome
Prokka_gene_ID	Aclame_gene_ID	Identity	Length (bp)	E-value	Bitscore	Cov	Annotation_prokka	Name-locus_aclame	Function_aclame	Plasmid_aclame	Host_aclame
JDIPpm3_00700	gene:plasmid:16634	86585	410	9.37e-126	449.0	0.905077	hypothetical protein	VNG6401H	NA	pNRC200	Halobacterium sp. NRC-1
JDIPpm3_02610	gene:plasmid:16870	90663	996	0.0	1319.0	1	hypothetical protein	VNG7173	NA	pNRC100	Halobacterium sp. NRC-1
JDIPpm3_02800	gene:plasmid:112672	89333	675	0.0	848.0	1	hypothetical protein	pNG6011	NA	pNG600	Haloarcula marismortui ATCC 43049
JDIPpm3_02820	gene:plasmid:112656	92308	819	0.0	1164.0	1	hypothetical protein	parA2 - pNG6012	ATPase activity; plasmid partitioning	pNG600	Haloarcula marismortui ATCC 43049
JDIPpm3_02830	gene:plasmid:112640	90441	408	1.74e-152	538.0	1	hypothetical protein	pNG6014	NA	pNG600	Haloarcula marismortui ATCC 43049
JDIPpm3_05690	gene:plasmid:16796	85793	2182	0.0	2300.0	1	RNA polymerase-associated protein RapA	VNG7099	DNA helicase activity	pNRC100	Halobacterium sp. NRC-1
JDIPpm3_05700	gene:plasmid:16797	80510	549	4.16e-115	414.0	1	TATA-box-binding protein 2	tbpC - VNG7100	transcription factor activity	pNRC100	Halobacterium sp. NRC-1
JDIPpm3_06330	gene:plasmid:140315	79755	815	6.4e-165	580.0	0.920904	hypothetical protein	tnp - pNG4001	NA	pNG400	Haloarcula marismortui ATCC 43049
JDIPpm3_10560	gene:plasmid:16820	79935	1849	0.0	1334.0	0.960021	Putative arsenical pump-driving ATPase	arsA - VNG7123	arsenite transmembrane-transporting ATPase activity	pNRC100	Halobacterium sp. NRC-1
JDIPpm3_13990	gene:plasmid:112576	83993	1618	0.0	1550.0	0.991422	RNA polymerase-associated protein RapA	pNG6185	DNA helicase activity	pNG600	Haloarcula marismortui ATCC 43049
JDIPpm3_15070	gene:plasmid:137546	73645	664	7.07e-64	244.0	1	hypothetical protein	abc15r_1 - NP6096A	NA	PL131	Natronomonas pharaonis DSM 2160
JDIPpm3_15100	gene:plasmid:137545	80333	961	0.0	710.0	0.956219	hypothetical protein	abc15p2 - NP6102A	NA	PL131	Natronomonas pharaonis DSM 2160
JDIPpm3_17160	gene:plasmid:128518	78076	1081	0.0	665.0	0.973874	Agmatinase	speB2 - pNG7067	amino acid catabolic process	pNG700	Haloarcula marismortui ATCC 43049
JDIPpm3_18620	gene:plasmid:16594	83333	1284	0.0	1170.0	1	hypothetical protein	VNG6345H	IS4 family; transpositional DNA recombination	pNRC200	Halobacterium sp. NRC-1
JDIPpm3_18900	gene:plasmid:128415	84533	2140	0.0	2106.0	0.997669	Aminomethyltransferase	gcvT3 - pNG7366	oxidoreductase activity; D-nopaline dehydrogenase activity	pNG700	Haloarcula marismortui ATCC 43049
JDIPpm3_18910	gene:plasmid:128570	82848	2542	0.0	2272.0	0.995691	Aminomethyltransferase	gcvT1 - pNG7370	oxidoreductase activity; D-nopaline dehydrogenase activity	pNG700	Haloarcula marismortui ATCC 43049
JDIPpm3_20860	gene:plasmid:16479	82132	319	1.98e-71	268.0	0.984568	hypothetical protein	VNG6188H	NA	pNRC200	Halobacterium sp. NRC-1
JDIPpm3_20880	gene:plasmid:112585	77949	712	2.74e-123	442.0	0.919897	DNA polymerase 1	polB2 - pNG6176	NA	pNG600	Haloarcula marismortui ATCC 43049
JDIPpm3_21290	gene:plasmid:16555	79309	2083	0.0	1402.0	0.959024	Catalase-peroxidase 2	perA - VNG6294G	NA	pNRC200	Halobacterium sp. NRC-1
JDIPpm3_24050	gene:plasmid:16853	78158	380	4.19e-59	228.0	0.952381	hypothetical protein	VNG7156	NA	pNRC100	Halobacterium sp. NRC-1
JDIPpm3_31770	gene:plasmid:112573	86152	3293	0.0	3544.0	0.999696	hypothetical protein	pNG6189	NA	pNG600	Haloarcula marismortui ATCC 43049
JDIPpm3_31780	gene:plasmid:112574	91667	240	4.97e-91	333.0	1	hypothetical protein	pNG6188	NA	pNG600	Haloarcula marismortui ATCC 43049
JDIPpm3_32850	gene:plasmid:128371	90678	118	1.79e-37	154.0	1	5S ribosomal RNA	pNGrrlB-4	NA- no protein associated	pNG700	Haloarcula marismortui ATCC 43049
JDIPpm3_41990	gene:plasmid:112575	77306	2851	0.0	1657.0	0.979725	hypothetical protein	pNG6187	NA	pNG600	Haloarcula marismortui ATCC 43049
JDIPpm3_42400	gene:plasmid:112577	83437	483	1.02e-125	449.0	0.981707	ORC1-type DNA replication protein 2	cdc6l - pNG6184	DNA replication initiation	pNG600	Haloarcula marismortui ATCC 43049
JDIPpm3_47930	gene:plasmid:112580	92910	1227	0.0	1784.0	1	hypothetical protein	pNG6181	NA	pNG600	Haloarcula marismortui ATCC 43049
JDIPpm3_49640	gene:plasmid:137472	78593	981	2.0e-180	632.0	0.964602	hypothetical protein	nrdB_1 - NP6166A	NA	PL131	Natronomonas pharaonis DSM 2160
JDIPpm3_52260	gene:plasmid:128524	81602	1511	0.0	1242.0	1	Formate--tetrahydrofolate ligase	fhs - pNG7380	NA	pNG700	Haloarcula marismortui ATCC 43049
JDIPpm3_52270	gene:plasmid:128299	82594	879	0.0	765.0	0.92429	Formate dehydrogenase subunit alpha	fdhG - pNG7318	oxidoreductase activity	pNG700	Haloarcula marismortui ATCC 43049
JDIPpm3_55240	gene:plasmid:16790	79259	1080	0.0	750.0	0.99723	UvrABC system protein B	VNG7093	DNA helicase activity; DNA repair	pNRC100	Halobacterium sp. NRC-1
JDIPpm3_55450	gene:plasmid:112645	84906	530	9.1e-152	536.0	0.910653	hypothetical protein	pNG6131	NA	pNG600	Haloarcula marismortui ATCC 43049
JDIPpm3_55460	gene:plasmid:112652	88976	381	1.67e-132	472.0	1	hypothetical protein	pNG6129	NA	pNG600	Haloarcula marismortui ATCC 43049
JDIPpm3_65110	gene:plasmid:16879	84777	1143	0.0	1140.0	0.904988	hypothetical protein	pZMX101_p6	NA	pZMX101	Halorubrum saccharovorum
JDIPpm3_66340	gene:plasmid:112616	85894	397	1.78e-117	422.0	1	hypothetical protein	pNG6140	NA	pNG600	Haloarcula marismortui ATCC 43049
JDIPpm3_66730	gene:plasmid:133430	73016	882	4.54e-77	289.0	0.951456	hypothetical protein	pNG2007	NA	pNG200	Haloarcula marismortui ATCC 43049
JDIPpm3_67670	gene:plasmid:124010	79954	1317	0.0	952.0	1	hypothetical protein	tnp - pNG5130	IS605 family; transposition, DNA-mediated; tyrosine-based recombinase activity	pNG500	Haloarcula marismortui ATCC 43049
JDIPpm3_69020	gene:plasmid:128373	75778	1028	2.37e-140	499.0	0.906526	Carnitine monooxygenase oxygenase subunit	yeaW - pNG7367	dioxygenase activity	pNG700	Haloarcula marismortui ATCC 43049
JDIPpm3_74730	gene:plasmid:126269	82338	402	1.12e-94	346.0	1	hypothetical protein	HQ4010A	NA	PL47	Haloquadratum walsbyi DSM 16790
JDIPpm3_76130	gene:plasmid:16699	83481	339	7.3e-86	316.0	1	hypothetical protein	VNG7002	NA	pNRC100	Halobacterium sp. NRC-1
JDIPpm3_76140	gene:plasmid:16698	87082	449	1.51e-143	508.0	0.997778	hypothetical protein	VNG7001	NA	pNRC100	Halobacterium sp. NRC-1
JDIPpm3_78070	gene:plasmid:16813	75275	546	1.77e-64	246.0	0.91	hypothetical protein	VNG7116	NA	pNRC100	Halobacterium sp. NRC-1
JDIPpm3_81660	gene:plasmid:112664	84738	439	2.0e-122	438.0	0.982103	hypothetical protein	xerD - pNG6016	site-specific DNA recombination; tyrosine-based recombinase activity	pNG600	Haloarcula marismortui ATCC 43049
JDIPpm3_82270	gene:plasmid:112736	86335	483	1.64e-148	525.0	0.98773	hypothetical protein	pNG6125	NA	pNG600	Haloarcula marismortui ATCC 43049
JDIPpm3_82280	gene:plasmid:112668	88406	552	0.0	665.0	1	hypothetical protein	pNG6126	plasmid function unknown	pNG600	Haloarcula marismortui ATCC 43049
JDIPpm3_84560	gene:plasmid:123958	88048	1347	0.0	1585.0	1	hypothetical protein	pNG5063	NA	pNG500	Haloarcula marismortui ATCC 43049
JDIPpm3_90930	gene:plasmid:16614	78958	1036	0.0	691.0	0.948718	hypothetical protein	mrr - VNG6371G	DNA endonuclease activity	pNRC200	Halobacterium sp. NRC-1
JDIPpm3_91830	gene:plasmid:16605	96244	426	0.0	699.0	0.993007	hypothetical protein	npa - VNG6361G	IS605 family; transposition, DNA-mediated; tyrosine-based recombinase activity	pNRC200	Halobacterium sp. NRC-1
JDIPpm3_98190	gene:plasmid:16566	80303	528	2.51e-107	388.0	0.972376	Aspartate carbamoyltransferase	pyrB - VNG6309G	NA	pNRC200	Halobacterium sp. NRC-1
JDIPpm3_105870	gene:plasmid:112615	85542	332	2.66e-95	348.0	0.954023	hypothetical protein	pNG6141	NA	pNG600	Haloarcula marismortui ATCC 43049
JDIPpm3_108710	gene:plasmid:16546	84307	873	0.0	852.0	0.989796	hypothetical protein	VNG6283H	NA	pNRC200	Halobacterium sp. NRC-1
JDIPpm3_108910	gene:plasmid:16804	91422	886	0.0	1214.0	1	hypothetical protein	VNG7107	NA	pNRC100	Halobacterium sp. NRC-1
JDIPpm3_109000	gene:plasmid:137573	95819	885	0.0	1430.0	1	hypothetical protein	NP6068A	NA	PL131	Natronomonas pharaonis DSM 2160
JDIPpm3_109220	gene:plasmid:123986	81975	638	2.77e-152	538.0	1	hypothetical protein	tnp - pNG5042	NA	pNG500	Haloarcula marismortui ATCC 43049
JDIPpm3_112190	gene:plasmid:123914	82317	492	4.79e-119	427.0	1	hypothetical protein	pNG5009	transpositional DNA recombination; DDE-based recombinase activity; IS630 family	pNG500	Haloarcula marismortui ATCC 43049
JDIPpm3_114420	gene:plasmid:112613	85070	355	3.49e-99	361.0	1	hypothetical protein	mrr - pNG6143	DNA endonuclease activity	pNG600	Haloarcula marismortui ATCC 43049
JDIPpm3_118790	gene:plasmid:137497	79625	427	3.39e-80	298.0	0.995338	hypothetical protein	NP6142A	IS605 family; transposition, DNA-mediated; tyrosine-based recombinase activity	PL131	Natronomonas pharaonis DSM 2160
JDIPpm3_128540	gene:plasmid:16488	78627	641	2.97e-117	422.0	0.989198	hypothetical protein	cdc48d - VNG6199G	chaperone activity	pNRC200	Halobacterium sp. NRC-1
JDIPpm3_129560	gene:plasmid:137536	92697	178	2.33e-68	257.0	0.956989	hypothetical protein	NP6270A	NA	PL131	Natronomonas pharaonis DSM 2160
JDIPpm3_129790	gene:plasmid:16844	88440	545	0.0	658.0	0.961199	hypothetical protein	VNG7147	plasmid function unknown	pNRC100	Halobacterium sp. NRC-1
JDIPpm3_130460	gene:plasmid:111278	72452	628	5.31e-45	182.0	1	hypothetical protein	dnaK4 - RHA1_ro08365	NA	pRHL1	Rhodococcus sp. RHA1
JDIPpm3_134350	gene:plasmid:16825	94697	132	5.72e-53	206.0	1	hypothetical protein	VNG7128	NA	pNRC100	Halobacterium sp. NRC-1
JDIPpm3_135440	gene:plasmid:124006	93827	405	3.62e-174	610.0	1	hypothetical protein	tnp - pNG5127	IS605 family; transposition, DNA-mediated; tyrosine-based recombinase activity	pNG500	Haloarcula marismortui ATCC 43049
JDIPpm3_137520	gene:plasmid:112581	96082	536	0.0	874.0	0.998138	hypothetical protein	pNG6180	NA	pNG600	Haloarcula marismortui ATCC 43049
JDIPpm3_140060	gene:plasmid:112624	89226	297	1.33e-102	372.0	1	hypothetical protein	pNG6058	NA	pNG600	Haloarcula marismortui ATCC 43049
JDIPpm3_140070	gene:plasmid:112696	92262	168	7.5e-63	239.0	1	hypothetical protein	pNG6093	NA	pNG600	Haloarcula marismortui ATCC 43049
JDIPpm3_140400	gene:plasmid:112595	87702	618	0.0	721.0	1	hypothetical protein	pNG6164	NA	pNG600	Haloarcula marismortui ATCC 43049
JDIPpm3_143710	gene:plasmid:128558	81250	368	1.49e-78	292.0	0.901961	hypothetical protein	adh12 - pNG7278	oxidoreductase activity	pNG700	Haloarcula marismortui ATCC 43049
JDIPpm3_144510	gene:plasmid:16811	72155	413	8.17e-22	104.0	0.936508	hypothetical protein	tbpD - VNG7114	transcription factor activity	pNRC100	Halobacterium sp. NRC-1
JDIPpm3_146720	gene:plasmid:137567	93210	162	7.19e-63	239.0	1	hypothetical protein	NP6050A	NA	PL131	Natronomonas pharaonis DSM 2160
JDIPpm3_152160	gene:plasmid:16843	84459	444	1.21e-119	429.0	0.986667	hypothetical protein	VNG7146	transposase activity; transpositional DNA recombination; IS66 family	pNRC100	Halobacterium sp. NRC-1
JDIPpm3_153590	gene:plasmid:16472	87273	495	1.27e-159	562.0	1	hypothetical protein	VNG6181H	IS605 family; transposition, DNA-mediated; tyrosine-based recombinase activity	pNRC200	Halobacterium sp. NRC-1
JDIPpm3_156100	gene:plasmid:16712	86979	192	4.5e-56	217.0	0.914286	hypothetical protein	gvpM - VNG7015	gas vesicle	pNRC100	Halobacterium sp. NRC-1
JDIPpm3_161120	gene:plasmid:112605	90237	338	1.15e-123	442.0	0.99705	hypothetical protein	pNG6153	NA	pNG600	Haloarcula marismortui ATCC 43049
JDIPpm3_167290	gene:plasmid:123946	83641	379	1.74e-97	355.0	1	hypothetical protein	tnp - pNG5075	IS110 family; site-specific DNA recombination	pNG500	Haloarcula marismortui ATCC 43049
JDIPpm3_170330	gene:plasmid:16780	87500	184	1.99e-54	211.0	0.915423	hypothetical protein	VNG7083	plasmid function unknown	pNRC100	Halobacterium sp. NRC-1
JDIPpm3_179210	gene:plasmid:16863	82166	314	2.05e-71	268.0	0.934524	hypothetical protein	VNG7166	hydrolase activity	pNRC100	Halobacterium sp. NRC-1
JDIPpm3_180360	gene:plasmid:16553	82732	388	1.39e-93	342.0	1	hypothetical protein	VNG6292C	DDE-based recombinase activity; transpositional DNA recombination; IS6 family	pNRC200	Halobacterium sp. NRC-1
JDIPpm3_184650	gene:plasmid:123899	95062	243	4.94e-106	383.0	1	hypothetical protein	pNG5110	NA	pNG500	Haloarcula marismortui ATCC 43049
JDIPpm3_186260	gene:plasmid:137505	88060	201	9.29e-63	239.0	0.985294	hypothetical protein	NP6158A	NA	PL131	Natronomonas pharaonis DSM 2160
JDIPpm3_195960	gene:plasmid:137529	90625	288	5.95e-106	383.0	1	hypothetical protein	NP6250A	IS5 family; DDE-based recombinase activity; transpositional DNA recombination	PL131	Natronomonas pharaonis DSM 2160
JDIPpm3_207970	gene:plasmid:16445	80297	269	4.63e-52	204.0	0.996296	hypothetical protein	VNG6148H	IS4 family; transpositional DNA recombination	pNRC200	Halobacterium sp. NRC-1
JDIPpm3_00650	gene:plasmid:112605	89644	309	3.88e-108	390.0	0.990385	hypothetical protein	pNG6153	NA	pNG600	Haloarcula marismortui ATCC 43049
JDIPpm3_16130	gene:plasmid:16594	79827	1274	0.0	917.0	0.976245	hypothetical protein	VNG6345H	IS4 family; transpositional DNA recombination	pNRC200	Halobacterium sp. NRC-1
JDIPpm3_27780	gene:plasmid:124015	85343	423	2.44e-121	435.0	1	hypothetical protein	tnp - pNG5124	NA	pNG500	Haloarcula marismortui ATCC 43049
JDIPpm3_30210	gene:plasmid:112672	86095	676	0.0	726.0	1	hypothetical protein	pNG6011	NA	pNG600	Haloarcula marismortui ATCC 43049
JDIPpm3_32940	gene:plasmid:16796	78231	2917	0.0	1827.0	0.996243	RNA polymerase-associated protein RapA	VNG7099	DNA helicase activity	pNRC100	Halobacterium sp. NRC-1
JDIPpm3_34060	gene:plasmid:16870	79055	974	0.0	647.0	0.980866	hypothetical protein	VNG7173	NA	pNRC100	Halobacterium sp. NRC-1
JDIPpm3_38140	gene:plasmid:16796	89891	366	1.6e-132	472.0	1	hypothetical protein	VNG7099	DNA helicase activity	pNRC100	Halobacterium sp. NRC-1
JDIPpm3_41240	gene:plasmid:16606	87799	418	6.59e-137	486.0	0.995238	hypothetical protein	polB2 - VNG6362G	NA	pNRC200	Halobacterium sp. NRC-1
JDIPpm3_50890	gene:plasmid:112576	82438	1583	0.0	1378.0	0.993723	RNA polymerase-associated protein RapA	pNG6185	DNA helicase activity	pNG600	Haloarcula marismortui ATCC 43049
JDIPpm3_57580	gene:plasmid:16870	79055	931	4.26e-177	621.0	0.931932	hypothetical protein	VNG7173	NA	pNRC100	Halobacterium sp. NRC-1
JDIPpm3_63380	gene:plasmid:16796	82044	724	1.42e-175	616.0	1	hypothetical protein	VNG7099	DNA helicase activity	pNRC100	Halobacterium sp. NRC-1
JDIPpm3_71110	gene:plasmid:112573	83072	1465	0.0	1323.0	0.996599	hypothetical protein	pNG6189	NA	pNG600	Haloarcula marismortui ATCC 43049
JDIPpm3_72410	gene:plasmid:112575	77188	1280	0.0	732.0	1	hypothetical protein	pNG6187	NA	pNG600	Haloarcula marismortui ATCC 43049
JDIPpm3_84950	gene:plasmid:140349	81519	1277	0.0	1046.0	1	hypothetical protein	tnp - pNG4032	IS4 family; transpositional DNA recombination	pNG400	Haloarcula marismortui ATCC 43049
JDIPpm3_98550	gene:plasmid:16796	86498	474	2.85e-146	518.0	0.934911	hypothetical protein	VNG7099	DNA helicase activity	pNRC100	Halobacterium sp. NRC-1
JDIPpm3_100660	gene:plasmid:16847	90210	429	1.41e-158	558.0	1	hypothetical protein	VNG7150	IS4 family; transpositional DNA recombination	pNRC100	Halobacterium sp. NRC-1
JDIPpm3_102150	gene:plasmid:128299	84709	412	3.99e-114	411.0	1	hypothetical protein	fdhG - pNG7318	oxidoreductase activity	pNG700	Haloarcula marismortui ATCC 43049
JDIPpm3_102610	gene:plasmid:112573	89163	609	0.0	760.0	1	hypothetical protein	pNG6189	NA	pNG600	Haloarcula marismortui ATCC 43049
JDIPpm3_102620	gene:plasmid:112573	87234	329	1.18e-103	375.0	0.979167	hypothetical protein	pNG6189	NA	pNG600	Haloarcula marismortui ATCC 43049
JDIPpm3_113110	gene:plasmid:112576	92208	231	2.22e-89	327.0	1	hypothetical protein	pNG6185	DNA helicase activity	pNG600	Haloarcula marismortui ATCC 43049
JDIPpm3_118400	gene:plasmid:16591	85370	581	1.65e-169	595.0	0.900775	hypothetical protein	VNG6341H	NA	pNRC200	Halobacterium sp. NRC-1
JDIPpm3_124880	gene:plasmid:16804	90877	285	5.88e-106	383.0	1	hypothetical protein	VNG7107	NA	pNRC100	Halobacterium sp. NRC-1
JDIPpm3_124970	gene:plasmid:16870	84514	381	4.97e-103	374.0	0.976923	hypothetical protein	VNG7173	NA	pNRC100	Halobacterium sp. NRC-1
JDIPpm3_135470	gene:plasmid:124015	86353	425	4.02e-129	460.0	1	hypothetical protein	tnp - pNG5124	NA	pNG500	Haloarcula marismortui ATCC 43049
JDIPpm3_142640	gene:plasmid:124002	88367	447	2.48e-151	534.0	1	hypothetical protein	tnp - pNG5012	NA	pNG500	Haloarcula marismortui ATCC 43049
JDIPpm3_148460	gene:plasmid:16591	87196	453	3.27e-145	514.0	1	hypothetical protein	VNG6341H	NA	pNRC200	Halobacterium sp. NRC-1
JDIPpm3_148820	gene:plasmid:16729	93007	429	3.81e-179	627.0	1	hypothetical protein	VNG7032	IS4 family; transpositional DNA recombination	pNRC100	Halobacterium sp. NRC-1
JDIPpm3_149110	gene:plasmid:16653	85099	557	5.11e-159	560.0	1	hypothetical protein	VNG6430C	NA	pNRC200	Halobacterium sp. NRC-1
JDIPpm3_155520	gene:plasmid:124002	90000	270	5.62e-96	350.0	1	hypothetical protein	tnp - pNG5012	NA	pNG500	Haloarcula marismortui ATCC 43049
JDIPpm3_156780	gene:plasmid:112616	85642	397	8.27e-116	416.0	1	hypothetical protein	pNG6140	NA	pNG600	Haloarcula marismortui ATCC 43049
JDIPpm3_157820	gene:plasmid:112576	87589	282	2.76e-89	327.0	1	hypothetical protein	pNG6185	DNA helicase activity	pNG600	Haloarcula marismortui ATCC 43049
JDIPpm3_161160	gene:plasmid:124007	93197	294	5.96e-121	433.0	1	hypothetical protein	tnp - pNG5128	IS605 family; transposition, DNA-mediated; tyrosine-based recombinase activity	pNG500	Haloarcula marismortui ATCC 43049
JDIPpm3_164680	gene:plasmid:112577	90196	306	6.98e-111	399.0	0.910714	hypothetical protein	cdc6l - pNG6184	DNA replication initiation	pNG600	Haloarcula marismortui ATCC 43049
JDIPpm3_167260	gene:plasmid:112575	95669	254	8.59e-114	409.0	0.996078	hypothetical protein	pNG6187	NA	pNG600	Haloarcula marismortui ATCC 43049
JDIPpm3_167970	gene:plasmid:112573	89640	222	4.66e-76	283.0	1	hypothetical protein	pNG6189	NA	pNG600	Haloarcula marismortui ATCC 43049
JDIPpm3_168910	gene:plasmid:112616	83627	397	1.82e-102	372.0	1	hypothetical protein	pNG6140	NA	pNG600	Haloarcula marismortui ATCC 43049
JDIPpm3_174820	gene:plasmid:112613	88947	190	1.14e-61	235.0	0.974359	hypothetical protein	mrr - pNG6143	DNA endonuclease activity	pNG600	Haloarcula marismortui ATCC 43049
JDIPpm3_174970	gene:plasmid:123942	86408	206	7.36e-59	226.0	0.995169	hypothetical protein	pNG5081	NA	pNG500	Haloarcula marismortui ATCC 43049
JDIPpm3_176770	gene:plasmid:112594	87671	292	3.96e-93	340.0	0.935897	hypothetical protein	ltrC - pNG6165	DNA replication initiation; DNA primase activity	pNG600	Haloarcula marismortui ATCC 43049
JDIPpm3_177290	gene:plasmid:16591	87783	442	8.85e-146	516.0	1	hypothetical protein	VNG6341H	NA	pNRC200	Halobacterium sp. NRC-1
JDIPpm3_193270	gene:plasmid:16796	91720	157	9.16e-57	219.0	0.987421	hypothetical protein	VNG7099	DNA helicase activity	pNRC100	Halobacterium sp. NRC-1
JDIPpm3_204260	gene:plasmid:16831	89815	216	2.2e-74	278.0	0.96	hypothetical protein	VNG7134	NA	pNRC100	Halobacterium sp. NRC-1
JDIPpm3_207190	gene:plasmid:16847	91935	248	1.85e-95	348.0	0.995984	hypothetical protein	VNG7150	IS4 family; transpositional DNA recombination	pNRC100	Halobacterium sp. NRC-1
JDIPpm3_208620	gene:plasmid:16793	84574	188	3.19e-47	187.0	0.979167	hypothetical protein	VNG7096	plasmid function unknown	pNRC100	Halobacterium sp. NRC-1

## Sheet: Table S6
Supplementary Table S6. Insertion sequences (IS) present in the Diamante Lake plasmidome
IS family	Number of IS copies
IS200/IS605	151
ISNCY	29
IS5	107
IS4	48
IS6	44
IS30	1
IS701	14
IS1595	15
IS110	9
ISH3	42
IS21	3
IS1182	2
ISAS1	1
IS630	43
IS66	20
IS481	1
new	2
